# Supplementary material for: Doxorubicin Loading into Milk and Mesenchymal Stem Cells’ Extracellular Vesicles as Drug Delivery Vehicles
Source: Pharmaceutics. 2023 Feb 21;15(3):718. doi: 10.3390/pharmaceutics15030718 (PMC10051717; doi:10.3390/pharmaceutics15030718)
Supplement: Supplementary file 1 [file pharmaceutics-15-00718-s001.zip]

Archive with 1 entries (1 files):
- pharmaceutics-2057933-supplementary.pdf
